# Supplementary material for: Correlates of Breakthrough SARS-CoV-2 Infections in People with HIV: Results from the CIHR CTN 328 Study
Source: Vaccines (Basel). 2024 Apr 23;12(5):447. doi: 10.3390/vaccines12050447 (PMC11125718; doi:10.3390/vaccines12050447)
Supplement: Supplementary file 1 [file vaccines-12-00447-s001.zip]

Archive with 1 entries (1 files):
- vaccines-2926934-supplementary.pdf
